# Supplementary material for: Coordination of metal center biogenesis in human cytochrome c oxidase
Source: Nat Commun. 2022 Jun 24;13:3615. doi: 10.1038/s41467-022-31413-1 (PMC9232578; doi:10.1038/s41467-022-31413-1)
Supplement: Supplementary file 4 — Source Data [file 41467_2022_31413_MOESM4_ESM.zip]

Archive with 10 entries (9 files):
- Souce Data Files/
- __MACOSX/._Souce Data Files
- Souce Data Files/.DS_Store
- __MACOSX/Souce Data Files/._.DS_Store
- Souce Data Files/Source Data-Figure Panels.pdf
- __MACOSX/Souce Data Files/._Source Data-Figure Panels.pdf
- Souce Data Files/Source Data-SuppGraphs.xlsx
- __MACOSX/Souce Data Files/._Source Data-SuppGraphs.xlsx
- Souce Data Files/R2-Source Data Graphs Main Figs.xlsx
- __MACOSX/Souce Data Files/._R2-Source Data Graphs Main Figs.xlsx
