# Supplementary material for: Coordination of metal center biogenesis in human cytochrome c oxidase
Source: Nat Commun. 2022 Jun 24;13:3615. doi: 10.1038/s41467-022-31413-1 (PMC9232578; doi:10.1038/s41467-022-31413-1)
Supplement: Supplementary file 4 — Source Data [file 41467_2022_31413_MOESM4_ESM.zip › Souce Data Files/Source Data-SuppGraphs.xlsx]

## Sheet: Supplementary Fig. 2G
	Fig S2G
	CIV Activity (% of WT)
		WT	COX19-KO	COX19-KO+COX19	COX19-KO+COX11	COX19-KO+PET191	COX19-KO+CuCl2	COX19-KO+CuCl2+ES
	Dataset 1	118	0	110	0	0	0	0
	Dataset 2	94	0	86	0	0	0	0
	Dataset 3	86	0	80	0	0	0	0

## Sheet: Supplementary Fig. 2H
	Fig S2H
	CIV Activity (% of WT)
		WT	PET191-KO	PET191-KO+PET191	PET191-KO+PET191mut	PET191-KO+COX11	PET191-KO+COX19	PET191-KO+CuCl2	PET191-KO+CuCl2+ES
	Dataset 1	118	0	108	56	0	0	0	0
	Dataset 2	94	0	89	41	0	0	0	0
	Dataset 3	86	0	78	34	0	0	0	0

## Sheet: Supplementary Fig. 4B
	Fig S4B
	COX activity (% of WT)
		WT	PET191-KO	PET191-KO+PET191	PET191-KO+PET191mut	PET191-KO+COX11	PET191-KO+COX19
	Dataset 1	120	0	97.1609	43.0183	0	0
	Dataset 2	92	0	89.1739	39.8216	0	0
	Dataset 3	98	0	108.837	59.1821	0	0

## Sheet: Supplementary Fig. 4G
	Fig S4G
	Immunoblot signal quantification (% of WT)
	CIV/ACTIN
		WT	PET191-KO	PET191-KO+COX11	PET191-KO+PET191	PET191-KO+PET191mut	PET191-KO+COX19
	Dataset 1	95	27.279	85.4702	50.7764	17.5748
	Dataset 2	100	21.9008	113.544	80.9948	12.0474
	Dataset 3	105	27.7682	97.9073	58.6757	18.1005
	SC/ACTIN
		WT	PET191-KO	PET191-KO+COX11	PET191-KO+PET191	PET191-KO+PET191mut
	Dataset 1	100	18.0556	97.8009	27.0833	9.72222
	Dataset 2	103	22.1266	89.1986	33.4792	11.4783
	Dataset 3	98	19.0013	108.981	28.0126	9.09682

## Sheet: Supplementary Fig. 5D
	Fig S5D
	Cell survival (%)
	1mM H2O2
		WT	cox11	pet191	coa3	cox11 coa3
	Dataset 1	72.5581	9.09091	79.1667	65.4321	0
	Dataset 2	84.8649	0	85.2632	43.609	0
	Dataset 3	61.4754	0	1.10497	72.973	1.66667
	Dataset 4	50.8982	11.8557	40.3226	96.6102	6.48148
	Dataset 5	68.0751	0	0	89.0244	7.20721
	Dataset 6	71.0963	0	2.12766	36.2869	4.34783
	Dataset 7	70.9677	0	0.884956	50.5682	0
	6mM H2O2
		WT	cox11	pet191	coa3	cox11 coa3
	Dataset 1	42.7885	0	8.84956	12.605	0
	Dataset 2	98.3333	0	0	26.8293	0
	Dataset 3	37.3563	0	24.6575	12.3288	0
	Dataset 4	13.8528	0	1.41844	6.88073	0
	Dataset 5	53.719	0	9.01639	9.15033	0
	Dataset 6	76.7677	0	1.0929	18.543	0
	Dataset 7	74.6667	0	1	6.17284	0

## Sheet: Supplementary Fig. 5G
	Fig S5G
	Cell survival (%)
	1mM H2O2
		WT	pet191	cox11	cox11 pet191	pet117	cox11 pet117
	Dataset 1	72.5581	79.1667	9.09091	3.79747	74.5455	79.0698
	Dataset 2	84.8649	85.2632	0	0.613497	6.27803	10.0478
	Dataset 3	61.4754	1.10497	0	10.4478	67.1233	59.1549
	Dataset 4	50.8982	40.3226	11.8557	4.38596	51.8919	86.6279
	Dataset 5	68.0751	0	0	6.06061	58.2734	80
	Dataset 6	71.0963	2.12766	0	0	65.0943	53.4884
	Dataset 7	70.9677	0.884956	0	3.90625	47.5676	57.971
	6mM H2O2
		WT	pet191	cox11	cox11 pet191	pet117	cox11 pet117
	Dataset 1	42.7885	8.84956	0	0	16.3793	28.3784
	Dataset 2	98.3333	0	0	0	2.40964	1.30435
	Dataset 3	37.3563	24.6575	0	0	34.9558	22.5352
	Dataset 4	13.8528	1.41844	0	0	73.4568	10.1852
	Dataset 5	53.719	9.01639	0	0	18.6275	26.8293
	Dataset 6	76.7677	1.0929	0	0	11.0236	12.3288
	Dataset 7	74.6667	1	0	0	6.17284	9.09091

## Sheet: Supplementary Fig. 7G
	Fig S7G
	Newly synthesized COX2 pulldown
		Dataset 1
			WT	COX11-KO	COX19-KO	PET191-KO
		COX11	100	0	93.8037	119.701
		COX20	100	62.7581		83.5257
		SCO2	100	78.8666	101.764	99.7041
		SCO1	100	96.3156	5.44714	11.4379
		COA6	100	120.513	31.9118	7.17218
		COX16	100	88.6302	9.24118	2.1668
		Dataset 2
			WT	COX11-KO	COX19-KO	PET191-KO
		COX11	100	0	96.6178	143.641
		COX20	100	56.034		88.5372
		SCO2	100	86.7533	102.782	95.8693
		SCO1	100	96.7009	5.50052	10.3981
		COA6	100	118.885	35.3902	8.60661
		COX16	100	92.4672	11.0894	2.2318
		Dataset 3
			WT	COX11-KO	COX19-KO	PET191-KO
		COX11	100	0	122.883	130.726
		COX20	100	75.9373		84.1939
		SCO2	100	73.2281	102.762	100.402
		SCO1	100	111.456	4.96549	10.4743
		COA6	100	109.847	28.9424	6.52016
		COX16	100	88.8074	7.96653	1.96982

## Sheet: Supplementary Fig. 10F
	Fig S10F
	COX activity (% of WT)
		WT	COX11-KO	COX11-KO+COX11	COX11-KO+COX11mut
	Dataset 1	95.61	18.0015	96.6207	12.5419
	Dataset 2	119.39	25.2928	114.056	20.8354
	Dataset 3	87.7072	14.9442	83.8955	24.1646

## Sheet: Supplementary Fig. 11D
	Fig S11D
	COX11-Redox
	The value corresponds to 2AMS
	100-2AMS value = 0AMS value
			WT	WT+PET191mut	PET191-KO	KO+PET191mut
		Dataset 1	65.4267	89.2389	1	31.7518
		Dataset 2	58.7793	96.112	0	39.4257
		Dataset 3	79.1225	80.5809	1	24.6646

## Sheet: Supplementary Fig. 11E
	Fig S11E
	SCO1-Redox
	The value corresponds to 2AMS
	100-2AMS value = 0AMS value
			WT	WT+PET191mut	COX11-KO	COX11-KO+PET191mut	PET191-KO	PET191-KO+PET191mut
		Dataset 1	92.3967	90.4052	36.3232	60.9569	37.8133	70.8502
		Dataset 2	89.0526	91.6033	45.6964	22.107	44.9174	65.0033
		Dataset 3	81.9852	88.124	41.8857	45.2456	50.3018	61.2061
		Dataset 4	77.3533	94.9474	27.0922	45.5666	48.4293	78.9226
		Dataset 5	85.4428	92.0148	29.1828	80.4466	37.2323	58.0047

[truncated: 4 more sheets: Supplementary Fig. 11F, Supplementary Fig. 12C, Supplementary Fig. 12D, Supplementary Fig. 12E]
