# Supplementary material for: Coordination of metal center biogenesis in human cytochrome c oxidase
Source: Nat Commun. 2022 Jun 24;13:3615. doi: 10.1038/s41467-022-31413-1 (PMC9232578; doi:10.1038/s41467-022-31413-1)
Supplement: Supplementary file 4 — Source Data [file 41467_2022_31413_MOESM4_ESM.zip › Souce Data Files/R2-Source Data Graphs Main Figs.xlsx]

## Sheet: Fig 1B
	Figure 1B
		Dataset 1
			WT	COX11-KO	COX19-KO	PET191-KO
		COX11	100	0	25.3985	32.7131
		COX1	100	57.552	10.9725	20.1437
		COX2	100	13.7129	0	0
		PET191	100	95	119.372	0
		COX19	100	42.8245	0	4.59423
		COA6	100	28.4162	33.8306	36.0916
		COX17	100	50.0303	69.0474	68.8706
		SCO1	100	107.521	50.8212	20.804
		SCO2	100	61.3575	41.3284	24.6394
		COX16	100	114.377	8.17412	15.5734
		COX10	100	98.7235	80.6435	120.736
		Dataset 2
			WT	COX11-KO	COX19-KO	PET191-KO
		COX11	100	0	36.7656	35.2419
		COX1	100	31.1344	39.7374	20.1078
		COX2	100	5.39217	0	0
		PET191	100	79.4	103.65	0
		COX19	100	24.1658	0	14.7327
		COA6	100	43.9443	78.3378	24.2824
		COX17	100	82.7775	89.5186	68.8706
		SCO1	100	88.7439	16.3456	19.2684
		SCO2	100	44.3917	47.4189	12.5494
		COX16	100	93.4771	21.6105	38.854
		COX10	100	122.905	95.7823	74.7345
		Dataset 3
			WT	COX11-KO	COX19-KO	PET191-KO
		COX11	100	0	5.85456	30.9467
		COX1	100	65.8601	33.0578	28.5198
		COX2	100	24.6863	0	0
		PET191	100	116.791	119.372	0
		COX19	100	21.1555	0	9.21232
		COA6	100	51.3912	63.5897	47.6547
		COX17	100	80.219	61.6515	51.1536
		SCO1	100	131.714	9.50707	57.6185
		SCO2	100	71.2846	54.2602	41.4792
		COX16	100	106.302	13.2706	28.6055
		COX10	100	121.44	94.1295	94.6025
		Average
			WT	COX11-KO	COX19-KO	PET191-KO
		COX11	100	0	22.6729	30.9467
		COX1	100	51.5155	27.9226	22.9238
		COX2	100	14.5971	0	0
		PET191	100	96.0227	119.372	0
		COX19	100	29.382	0	9.51307
		COA6	100	41.2506	58.586	36.0096
		COX17	100	71.009	73.4058	61.5915
		SCO1	100	109.326	25.5579	32.5636
		SCO2	100	59.0112	47.6692	26.2226
		COX16	100	104.719	14.3517	27.6776
		COX10	100	114.356	90.1851	96.6909

## Sheet: Fig 1D
	Fig 1D	COX Acitivty (% of WT)
		WT	COX11-KO	COX11-KO+COX11	COX11-KO+COX11mut	COX11-KO+COX19	COX11-KO+PET191	COX11-KO+PET191mut	COX11-KO+COA6	COX11-KO+SCO2	COX11-KO+SCO1	COX11-KO+COX10	COX11-KO+COX16	COX11-KO+COX17
	Dataset 1	101.205	17.7516	101.736	16.8862	15.1946	29.4607	20.449	15.2606	16.5541	21.0352	15.2764	17.7956	17.5584
	Dataset 2	100.102	16.0908	81.7434	18.1419	17.0675	43.5115	18.8823	14.5729	17.5617	17.7159	17.5175	15.3423	15.2719
	Dataset 3	98.6925	19.0112	90.4284	18.5235	15.7535	43.9745	16.9102	19.2342	18.8418	18.9693	16.1283	16.2782	17.8703

## Sheet: Fig 1E
	Fig 1E	COX Acitivty (% of WT)
		WT	COX11-KO	COX11-KO+COX11	COX19-KO	COX19+COX19	PET191-KO	PET191-KO+PET191
	Dataset 1	85.0117	67.7178	97.98	0.902985	101.409	0.649924	92.7635
	Dataset 2	108.035	51.2942	96.1378	0.666389	103.989	0.714179	101.973
	Dataset 3	100.122	63.4926	112.805	0.720556	94.9005	0.529021	100.013

## Sheet: Fig 1F
	Fig 1F	Cytochrome content
		Cyt a+a3 / Cyt b
		WT	COX19-KO	PET19-KO	COX11-KO	COX11-KO + PET191
	Dataset 1	0.626741	0.188769	0.278438	0.585286	0.526286
	Dataset 2	0.679429	0.153938	0.103245	0.547887	0.573382
	Dataset 3	0.833333	0.0746457	0.122881	0.547887	0.573382
	Dataset 4	0.857833		0.147945
	Dataset 5	0.749294		0.100556

## Sheet: Fig 1G
	Fig 1G	COX Acitivty (% of WT)
		WT	COX11-KO	COX11-KO+Cu	COX11-KO+Cu+ES
	Dataset 1	102.51	15.3507	12.0957	16.5078
	Dataset 2	97.8883	13.9722	16.8703	18.0829
	Dataset 3	99.6019	18.5945	17.6642	15.6653

## Sheet: Fig 1H
	Fig 1H	COX Acitivty (% of WT)
		WT	COX11-KO	COX11-KO + CuHis 7D	COX11-KO + SCO1	COX11-KO + SCO1+CuHis 7D	COX11-KO + COX17	COX11-KO + COX17 + CuHis 7D
	Dataset 1	93.6181	18.381	15.9173	15.556	15.381	16.3456	15.8476
	Dataset 2	101.307	16.4916	16.8083	14.3243	16.4916	16.3785	16.3895
	Dataset 3	105.075	16.8958	14.416	16.905	14.8958	13.8017	14.679

## Sheet: Fig 1I
	Fig 1I	COX Acitivty (% of WT)
		WT	COX11-KO	COX11-KO+COX11	COX11-KO+PET191	COX11-KO + DOE-4	COX11-KO + DOE-4 + SCO1	COX11-KO + DOE-4 + SCO2
	Dataset 1	107.51	17.8803	88.7667	34.9713	54.022	49.4133	42.0285
	Dataset 2	100.588	15.6551	83.4383	30.0094	44.6874	41.4826	53.1474
	Dataset 3	91.9012	17.8594	106.707	40.9012	44.5437	44.9458	60.0762
					DOE-4 = +PET191+COX17

## Sheet: Fig. 1J
	Fig 1J	COX Acitivty (% of WT)
		WT	COX11-KO	COX11-KO + CuHis 7D	COX11-KO + CuHis 10D	COX11-KO + PET191	COX11-KO + PET191 + CuHis 7D	COX11-KO + PET191 + CuHis 10D	COX11-KO + PET191 + COX17	COX11-KO + PET191 + COX17 + CuHis 7D	COX11-KO + PET191 + COX17 + CuHis 10D
	Dataset 1	93.6181	18.381	15.9173	17.556	38.0993	34.983	31.8476	46.8627	48.2268	48.4158
	Dataset 2	101.307	16.4916	16.8083	14.3243	43.472	32.4161	41.3895	51.8402	44.3649	46.383
	Dataset 3	105.075	16.8958	14.716	16.905	36.0129	40.2116	39.679	46.9175	49.4668	44.5362

## Sheet: Fig. 1K
	Fig 1K	Immunoblot signal quantification
		WT	WT	COX11-KO	COX11-KO	KO+COX11	KO+COX11	KO+PET191	KO+PET191	KO+SCO1	KO+SCO1	KO+COX16	KO+COX16
		COX1/ACTIN	COX2/ACTIN	COX1/ACTIN	COX2/ACTIN	COX1/ACTIN	COX2/ACTIN	COX1/ACTIN	COX2/ACTIN	COX1/ACTIN	COX2/ACTIN	COX1/ACTIN	COX2/ACTIN
	Dataset 1	100	100	40	19	102	98	65.3781	57.8166	45.2618	24.1089	45.1637	23.1612
	Dataset 2	100	100	42	25	105	92	69.4426	69.1783	376428	17.6304	42.2454	31.234
	Dataset 3	100	100	38	16	98	89	58.5238	49.2437	43.3321	19.182	40.3362	16.1982

## Sheet: Fig. 2B
	Fig 2B	COX11-Redox		The value corresponds to 2AMS
				100-2AMS value = 0AMS value
		HEK293T	PET191-KO	COX19-KO
	Dataset 1	51.8282	0.933126	1.48633
	Dataset 2	33.5279	0.392643	1.22319
	Dataset 3	45.5744	2.36486	2.00069
	Dataset 4	61.3828	1.24331	1.56908

[truncated: 12 more sheets: Fig. 2C, Fig. 2D, Fig. 3A, Fig. 3D, Fig. 4C, Fig. 4E, Fig. 4H, Fig. 4J, Fig. 5A, Fig. 5B, Fig. 5D, Sheet21]
